# Supplementary material for: The Proteome Signatures of Fibroblasts from Patients with Severe, Intermediate and Mild Spinal Muscular Atrophy Show Limited Overlap
Source: Cells. 2022 Aug 23;11(17):2624. doi: 10.3390/cells11172624 (PMC9454632; doi:10.3390/cells11172624)
Supplement: Supplementary file 1 [file cells-11-02624-s001.zip]

Archive with 2 entries (2 files):
- Supplementary Materials.pdf
- Supplementary Tables.xlsx
